# Supplementary material for: Do Determinants of Quality of Life Differ in Older People Living in the Community and Nursing Homes?
Source: Int J Environ Res Public Health. 2023 Jan 4;20(2):916. doi: 10.3390/ijerph20020916 (PMC9858919; doi:10.3390/ijerph20020916)
Supplement: Supplementary file 1 [file ijerph-20-00916-s001.zip]

Archive with 1 entries (1 files):
- ijerph-2087803-supplementary.pdf
